# Supplementary material for: What Evidence Exists on the Effectiveness of Psychotherapy for Trauma-Related Distress? A Scoping Review
Source: Healthcare (Basel). 2025 Dec 4;13(23):3180. doi: 10.3390/healthcare13233180 (PMC12692003; doi:10.3390/healthcare13233180)
Supplement: Supplementary file 1 [file healthcare-13-03180-s001.zip]

Archive with 1 entries (1 files):
- healthcare-3938713-supplementary.xlsx
