# Supplementary material for: What Evidence Exists on the Effectiveness of Psychotherapy for Trauma-Related Distress? A Scoping Review
Source: Healthcare (Basel). 2025 Dec 4;13(23):3180. doi: 10.3390/healthcare13233180 (PMC12692003; doi:10.3390/healthcare13233180)
Supplement: Supplementary file 1 [file healthcare-13-03180-s001.zip › healthcare-3938713-supplementary.xlsx]

## Sheet: Data Extraction
SOURCE CHARACTERISTICS				METHODS		SAMPLE				INTERVENTION		MEASURES			FINDINGS				OTHER
Study ID	Author(s), Year, Title, Journal	Country/Region	Setting	Study Design/Type	Data Collection & Analysis Methods	Population Description	Age	Sample Size	Inclusion/Exclusion Criteria	Type of Psychotherapy	Intervention Details	Comparator Group	Outcomes Measured	Measures/Instruments Used	Summary of Results	Author Conclusions	Implications/ Recommendations	Study Limitations	Funding/Conflicts of Interest
Study 1	Belli et al., 2025. Evaluating the effectiveness of tfCBT and EMDR interventions for PTSD in an NHS Talking Therapies service. The Cognitive Behaviour Therapist	UK (London)	NHS Talking Therapies outpatient service	Retrospective service evaluation	Retrospective analysis of IAPTUS data (2012–2023); descriptive stats and comparative analyses	Adults diagnosed with PTSD using NHS TT problem descriptor; mix of new and repeat service users	Mean age = 37 years	N = 1580 1023 Female, 548 Male, 7 Non-binary. 2 unaccounted for.	Inclusion: Adults with PTSD diagnosis	CT-PTSD (a form of trauma-focused CBT) and EMDR	CT-PTSD and EMDR delivered by accredited therapists; treatment typically involved 6.15 sessions (mean), with CT-PTSD more commonly used	CT-PTSD vs. EMDR (non-randomised, client choice)	PTSD symptom recovery, anxiety, and depression symptom changes	PHQ-9, GAD-7, PCL-5, IES-R	No significant difference in recovery rates (CT-PTSD = 40.8%, EMDR = 43.6%); CT-PTSD led to more anxiety/depression reduction but groups were non-equivalent at baseline.	No clear superior treatment; both tfCBT and EMDR effective; choice may be based on symptom profile.	Treatment modality can be guided by specific symptom presentation; EMDR should be more widely available.	Non-randomised allocation; incomplete follow-up for some; retrospective design.	Not specifically disclosed; authors affiliated with NHS and academic institutions.
Study 2	Bongaerts et al., 2022. Fully remote intensive trauma-focused treatment for PTSD and Complex PTSD. European Journal of Psychotraumatology	The Netherlands	Remote (telehealth); patients attended therapy from home	Clinical research study (open trial)	Pre-, post-, and 6-month follow-up assessments; no dropouts; effect sizes calculated.	Adults diagnosed with PTSD or Complex PTSD (CPTSD), consecutive patients from PSYTREC clinic.	Mean age = 37.16 years (SD = 11.82, age range 19–63).	N = 73 (with 70 assessed for CPTSD, 33 met CPTSD criteria). 62 female, 11 male.	Inclusion: PTSD diagnosis via CAPS-5; some assessed for CPTSD via ITQ; no exclusion criteria mentioned beyond safety monitoring.	Intensive trauma-focused therapy including Prolonged Exposure and EMDR.	4-day intensive, remote programme; included daily sessions of Prolonged Exposure and EMDR, plus psychoeducation and physical activity.	None (single-group pre-post design).	PTSD and CPTSD diagnostic status, symptom severity (including DSO).	CAPS-5, PCL-5, ITQ (for CPTSD and DSO symptoms).	CAPS-5, PCL-5, and ITQ-DSO scores all decreased significantly (Cohen’s d = 2.12, 1.59, 1.18 respectively) 82.2% no longer met PTSD criteria at post-treatment CPTSD rate dropped from 47.1% to 10.1% Results maintained at 6-month follow-up	Intensive, remote trauma-focused therapy is safe, feasible, and highly effective for PTSD and CPTSD.	Remote intensive therapy could be scaled as a time-efficient option; challenges exist in phased treatment models for CPTSD.	No control group; moderate sample size; generalizability may be limited by selection bias.	Not explicitly disclosed; institutional affiliations with PSYTREC and academic centres noted.
Study 3	Bryant et al., 2013. Augmenting cognitive behaviour therapy for post-traumatic stress disorder with emotion tolerance training: a randomized controlled trial. Psychological Medicine	Australia	University-affiliated traumatic stress clinic	Phase II randomized controlled trial	Pre-, post-, and 6-month follow-up assessments; independent blinded assessors; intent-to-treat analysis.	Civilian trauma survivors (self-referred); all with DSM-IV PTSD diagnosis	Mean age: Support/CBT = 41.15 (SD = 12.92), Skills/CBT = 37.86 (SD = 12.70)	N = 70 50% male (n=17) and 50% female (n=17) in Support/CBT; 42% male (n=15) and 58% female (n=21) in Skills/CBT	Inclusion: DSM-IV PTSD, aged 18–65, trauma occurred during adulthood Exclusion: Psychosis, organic brain syndrome, recent substance dependence (<2 months), borderline personality disorder, suicidal risk, language barrier, concurrent psychotherapy	CBT (with two different preparation strategies).	Skills/CBT: 4 sessions of emotion regulation training + 8 sessions of CBT (cognitive restructuring and exposure) Support/CBT: 4 sessions of supportive counselling + 8 sessions of CBT (same CBT content)	Support/CBT vs. Skills/CBT	PTSD severity, anxiety, appraisals, treatment dropout, high end-state functioning	Clinician-Administered PTSD Scale (CAPS-2), symptom and functioning assessments (details limited)	Skills/CBT had fewer dropouts and better outcomes at 6-month follow-up (less PTSD and anxiety, fewer negative appraisals) Moderate effect size for PTSD severity (d = 0.43) Higher proportion of high end-state functioning in Skills/CBT (31% vs. 12%).	Emotion regulation training enhances the effectiveness and acceptability of CBT for PTSD.	Emotion regulation skills may improve engagement and outcomes in trauma therapy.	High attrition; limited sample size; no active control for the emotion regulation component beyond supportive counselling.	Not explicitly stated; affiliated with academic research institution.
Study 4	Colosetti & Thyer, 2000. The relative effectiveness of EMDR versus relaxation training with battered women prisoners. Behaviour Modification	United States (Georgia)	State women’s prison	Single-subject research design (A-B-C phase design)	Single-case data tracking across baseline, treatment, and EMDR phases; visual inspection of trends.	Incarcerated women with histories of intimate partner violence and diagnosed PTSD (DSM-IV)	Ranged from 25 to 50 years	N = 5 100% Female.	Inclusion: Diagnosed PTSD, history of being battered, incarcerated ≥1 year, willing to participate in structured therapy Exclusion: Recent suicidal behaviour, severe medical/neurological issues, ongoing legal proceedings involving trauma, lack of social support.	EMDR	A Phase: Baseline assessment B Phase: Structured Relaxation Training (RT) as placebo/control condition C Phase: EMDR administered by trained therapist under supervision Each participant received RT first, then EMDR.	Within-subject comparison between Relaxation Training (RT) and EMDR.	Anxiety, intrusive thoughts, and avoidance behaviour	Beck Anxiety Inventory (BAI), Impact of Events Scale (IES) – avoidance and intrusion subscales.	RT alone led to no clinical improvements EMDR showed minimal additional effect; only 1 of 5 participants demonstrated improvements in anxiety and intrusive thoughts No substantial improvement in avoidance for any participant.	EMDR may not be effective for chronic abuse-related PTSD in this population.	Caution advised in applying EMDR as a stand-alone treatment for PTSD in complex trauma and incarcerated populations.	Very small sample; single-subject design limits generalizability; no blinding; high vulnerability population.	Not formally disclosed; support acknowledged from Georgia Dept. of Corrections and University of Georgia.
Study 5	Brom, Kleber, & Defares, 1989. Brief psychotherapy for posttraumatic stress disorders. Journal of Consulting and Clinical Psychology	The Netherlands	Outpatient clinical setting (multiple therapists across institutions)	Randomized controlled comparative outcome study.	Standardized pre-, post-, and 3-month follow-up assessments; comparative statistical analyses.	Adults suffering from PTSD following bereavement, violence, or accidents; trauma occurred within the past 5 years	Range = 18–73 years; Mean = 42.0 years (SD = 14.3)	N = 112 79% female (n = 88), 21% male (n = 24)	Inclusion: DSM-III PTSD diagnosis; trauma within past 5 years Exclusion: Not explicitly detailed, but participants had to tolerate emotionally confronting therapies.	Trauma Desensitization, Hypnotherapy, Psychodynamic Therapy	Random assignment to one of three brief therapy approaches (mean 14–19 sessions): Trauma Desensitization: Behavioural approach using relaxation + trauma exposure hierarchies Hypnotherapy: Behaviourally-focused trauma reprocessing under hypnosis Brief Psychodynamic Therapy: Focused on resolving intrapsychic conflicts from trauma	Waitlist control group (n = 23)	PTSD symptoms, general psychiatric symptoms, personality traits	Symptom Checklist-90 (SCL-90) State-Trait Anxiety Inventory (STAI) State-Trait Anger Inventory Impact of Event Scale (IES) Trauma-specific symptom checklist	All three treatments significantly reduced PTSD symptoms compared to the control group No significant differences in effectiveness between the three therapies Therapies did not significantly alter personality traits.	Brief psychotherapy methods (desensitization, hypnotherapy, psychodynamic) are effective for treating PTSD.	PTSD can be effectively treated using diverse, structured brief psychotherapies tailored to trauma.	Some measures lacked validation (e.g. trauma symptom checklist); heterogeneous trauma types; brief follow-up period.	Funded by Prevention Fund, National Foundation for Mental Health, and supporting universities; no conflicts reported.
Study 6	Doherty et al., 2025. Eye movement desensitisation and reprocessing for childbirth-related post-traumatic stress symptoms: effectiveness, duration and completion. Frontiers in Global Women’s Health	Ireland	Perinatal Mental Health Service, urban maternity hospital	Retrospective cohort study	Retrospective analysis of clinical records; descriptive stats and correlational analysis	Postnatal women treated for childbirth-related PTSD or PTSS	Mean age = 34.3 (4.2)	N = 34 100% female	Inclusion: (1) Post-traumatic stress symptoms related to childbirth (i.e., onset post-birth and ≥1 month duration of symptoms) (2) Aged ≥ 18 years at presentation to Birth Trauma Clinic Exclusion: (1) Did not commence EMDR sessions (2) Completed only one EMDR session (3) Missing/uncompleted pre- or post-EMDR quantitative symptom measures	EMDR	Standard EMDR protocol applied over multiple sessions; number of sessions varied by clinical judgement	None (single group, pre-post comparison)	PTSD symptoms, completion rate, and predictors of change	Posttraumatic Stress Disorder Checklist for DSM-5 (PCL-5)	64.7% met criteria for PTSD pre-treatment 61.8% had ≥10-point reduction in PCL-5 after EMDR No correlation found between symptom reduction and number of sessions 70.6% completion rate.	EMDR appears effective and well-tolerated for childbirth-related PTSD and PTSS, with high completion rates	EMDR is a promising intervention for CB-PTSD; suitable even in complex clinical presentations	Small sample, lack of control group, limited follow-up	Not reported.
Study 7	Edmond, Sloan, & McCarty, 2004. Sexual Abuse Survivors’ Perceptions of the Effectiveness of EMDR and Eclectic Therapy. Research on Social Work Practice	United States	Community outpatient mental health clinics	Mixed-methods study with a randomized controlled trial (quantitative parent study) and qualitative interviews	Post-treatment semi-structured interviews; thematic coding; triangulated with prior quantitative findings.	Adult female survivors of childhood sexual abuse	Mean age = 35 years (SD = 7.95; range = 18 to 51).	N = 59 100% female	Inclusion: Female adults with history of childhood sexual abuse and trauma symptoms Exclusion: Not detailed, but individuals had to agree to one of the treatment modalities and participate in the study protocol.	EMDR and Eclectic Therapy	EMDR: 6 individual sessions (90 mins each) using standard 8-phase EMDR protocol Eclectic Therapy: Also 6 sessions; integrative use of different therapeutic models tailored to client needs.	Qualitative comparison between EMDR and Eclectic Therapy; quantitative arm included a delayed-treatment control group.	Client-reported trauma resolution, depth of change, perceived effectiveness, therapeutic alliance.	In parent study: Standardized measures (State-Trait Anxiety Inventory, Beck Depression Inventory, Impact of Event Scale, Belief Inventory) In this paper: Qualitative interviews and in-session SUDs and VoC scores.	Qualitative findings: EMDR perceived as more effective in trauma resolution and deep internal change. Eclectic therapy rated higher for strength of therapeutic relationship and development of coping skills. Parent study (quantitative): EMDR and Eclectic Therapy both led to significant reductions in trauma symptoms	EMDR may be more impactful for trauma resolution, while Eclectic Therapy fosters a stronger therapeutic alliance.	Choice of therapy may depend on whether client values deeper trauma work or supportive relational process.	Small sample; qualitative results not generalizable; no long-term follow-up; limited diversity.	Not reported.
Study 8	Ellenbroek, Nuijs, & Matthijssen, 2024. The effectiveness of a remote intensive trauma-focused treatment programme for PTSD. European Journal of Psychotraumatology	The Netherlands	Remote therapy via telehealth; participants completed treatment from home	Clinical research study (pre-post cohort design)	Standardized assessments at pre-, post-, 1-week, 4-week, and 6-month follow-ups	Adults diagnosed with PTSD, including those with multiple trauma histories	Mean age = 33.54; SD = 9.05	N = 26 4 Male, 22 Female.	Inclusion: PTSD diagnosis Exclusion: Not detailed; sample drawn from clinical referrals.	Intensive trauma-focused therapy including Prolonged Exposure (PE) and EMDR.	Six-day remote intensive programme Daily sessions of PE and EMDR, plus physical activity and psychoeducation Conducted over videoconferencing	None (single-group pre-post design).	PTSD symptoms, depression, general psychiatric symptoms, interference of symptoms in daily life.	CAPS-5, PCL-5, and symptom inventories for depression and general distress	Large reductions in PTSD symptoms (CAPS-5 d = 1.70; PCL-5 d = 1.29 at 6-month follow-up) 56% no longer met PTSD criteria by 4-week follow-up; 73.1% showed reliable improvement No participants worsened Also significant improvements in depression (d = 0.85) and daily functioning (d = 0.92)	Remote intensive therapy is effective for PTSD and associated symptoms; effects sustained at 6 months	Remote intensive programs are viable alternatives to in-person care; should be considered scalable and accessible models.	No control group; small sample; limited generalizability.	Not reported.
Study 9	Fan et al., 2021. The effects of narrative exposure therapy on COVID-19 patients with post-traumatic stress symptoms: A randomized controlled trial. Journal of Affective Disorders	China (Xiangyang City, Hubei Province).	Three COVID-19 designated hospitals.	Randomized controlled trial	Pre- and post-intervention comparisons; randomized assignment; participant-blinded.	Hospitalized COVID-19 patients with elevated PTSS, near discharge.	Mean age = 46.38, SD = 12.34	N = 111 42 Male, 69 Female.	Inclusion: Diagnosed COVID-19, PCL-C score ≥ 50, willingness to participate Exclusion: History of mental illness, inability to use the internet.	Narrative Exposure Therapy (NET).	8-week program (1–2 sessions/week, 90–120 mins each) Delivered via internet during isolation, followed by in-person as feasible Combined with personalized psychological support.	Personalized psychological support only (no NET).	Post-traumatic stress symptoms, depression, anxiety, sleep quality	PTSD Checklist-Civilian Version (PCL-C); additional measures for depression, anxiety, sleep (tools not named).	NET group had significantly greater reductions in PTSS compared to control Improvements in anxiety, depression, and sleep observed in both groups, but between-group differences were not statistically significant.	NET significantly improves PTSS in COVID-19 patients; may be a useful intervention in epidemic-related psychological care.'	Clinical staff should consider integrating NET into care for epidemic-exposed populations.	No assessor blinding; limited detail on long-term outcomes or generalizability.	Not reported.
Study 10	Feingold, Fox, & Galovski, 2018. Effectiveness of evidence-based psychotherapy for posttraumatic distress within a jail diversion program. Psychological Services	United States (St. Louis, Missouri)	Community mental health clinics; participants were part of a jail diversion program	Observational cohort study with treatment outcomes (archival chart review)	Archival chart review (2011–2015); Hierarchical Linear Modelling; no randomization.	Adults with severe mental illness (SMI) and trauma-related distress, diverted from incarceration	Mean age = 39.3 years (range: 18–65, SD = 11.0)	N = 97 referred; 72 began treatment 52% Male, 48% Female, 1% Other	Inclusion: Adults with SMI and at least one Criterion A trauma (DSM-IV); significant posttraumatic distress Exclusion: Not explicitly reported; sample drawn from justice-involved individuals with SMI.	Cognitive Processing Therapy (CPT), Cognitive Behavioural Therapy (CBT), Motivational Interviewing (MI).	Delivered in outpatient community setting CPT (53%), CBT (39%), and MI (8%) assigned based on clinical judgement and patient preference Emergency/stressor sessions allowed to accommodate acute needs.	None (within-group change analyses).	PTSD symptoms, depression	PTSD Checklist – Stressor-Specific (PCL-S), Beck Depression Inventory-II (BDI-II)	Significant reductions in PTSD and depression symptoms over time Improvements seen in both completers and non-completers Emergency session availability linked to greater treatment completion	Evidence-based psychotherapies can reduce trauma-related symptoms in individuals with SMI in justice-involved settings.	EBPs should be made accessible in community programs for justice-involved populations with SMI.	No control group; incomplete adherence to standardized measures; variability in therapist documentation.	Funded in part by St. Louis Community Mental Health Fund; no conflicts reported.
Study 11	Forbes, Creamer, & Rycroft, 1994. Eye movement desensitization and reprocessing in posttraumatic stress disorder: A pilot study using assessment measures. Journal of Behaviour Therapy and Experimental Psychiatry	Australia	Outpatient university-affiliated clinic	Uncontrolled pilot study (pre-post with 3-month follow-up).	Pre-, post-, and follow-up assessments; statistical comparisons of mean change; no control	Adults diagnosed with PTSD from various traumas (combat, sexual/nonsexual assault, vicarious trauma)	Range = 22–46 years; Mean = 31.25 (SD = 9.49)	N = 8 5 Males, 3 Females.	Inclusion: DSM-III-R PTSD diagnosis Exclusion: Organic mental disorder, schizophrenia/paranoia, severe depression requiring treatment, bipolar/psychotic depression, substance dependence, English illiteracy	EMDR	Four 90-minute sessions using EMDR protocol Conducted by one male and one female therapist.	None (initial plan for control group was dropped due to attrition).	PTSD symptoms, comorbid symptoms, suggestibility, muscle tension.	Structured Interview for PTSD (SI-PTSD), Structured Clinical Interview for DSM-III-R (SCID-NP), Symptom Checklist-90-R (SCL-90-R), Impact of Event Scale (IES), Beck Depression Inventory (BDI), Stanford Hypnotic Clinical Scale (SHCS), Electromyogram (EMG)	Significant improvements post-treatment and at 3-month follow-up on all symptom measures Reduced EMG tension during trauma imagery No major adverse effects noted	EMDR led to meaningful reductions in PTSD symptoms across cognitive, behavioural, and physiological domains	Supports potential effectiveness of EMDR, but larger controlled studies are needed.	Small sample; lack of control group; possible therapist allegiance effects; reliance on self-report for some outcomes.	Not reported.
Study 12	Kehle-Forbes et al., 2025. “It made me feel more alive”: A qualitative analysis of quality of life improvements following completion of trauma‐focused therapy for PTSD. Journal of Traumatic Stress	United States	U.S. Department of Veterans Affairs (VA) outpatient clinics nationwide	Qualitative study (semi-structured interviews)	Mixed deductive/inductive coding using NVivo; transcripts coded independently by trained clinical researchers.	Veterans who recently completed trauma-focused therapy (TFT) for PTSD through VA care	Not specified numerically; includes post-9/11, Vietnam, and post-Vietnam era veterans.	N = 60 66.7% Male (n = 40), 33.3% Female (n = 20)	Inclusion: Veterans who completed ≥10 PE sessions or ≥12 CPT sessions with a recorded final session note Exclusion: None explicitly listed.	Prolonged Exposure (PE) and Cognitive Processing Therapy (CPT)	PE or CPT received through routine VA clinical care Participants received either individual or group CPT; treatment modality matched typical clinical practice.	None (qualitative, single-cohort design).	Perceived changes in quality of life (QoL) following trauma-focused therapy.	Semi-structured qualitative interviews (90 minutes, recorded and transcribed).	Six interrelated QoL improvement themes emerged: 1. Greater participation in social activities 2. Improved emotional intimacy in relationships 3. Better parenting relationships 4. Increased engagement in hobbies and community life 5. Greater occupational confidence 6. More joy and enjoyment in life Most veterans reported benefits in multiple domains.	PE and CPT lead to broad improvements in quality of life beyond symptom reduction; qualitative feedback can inform treatment refinement.	Supports continued widespread use of trauma-focused therapies; future efforts should optimize life functioning outcomes as well as symptom relief.	Self-selected sample; qualitative design limits generalizability; no symptom measure data included.	Funded by the U.S. Department of Veterans Affairs (Grant IIR 14-030); no conflicts reported.
Study 13	Khan et al., 2025. A comparative exploration of eye movement desensitisation and reprocessing versus cognitive behavioural therapy for post‐traumatic stress disorder in Pakistan: Insights from a full‐fledged randomised controlled trial. Counselling and Psychotherapy Research	Pakistan (Peshawar)	Two mental health rehabilitation centres in Peshawar	Single-blinded randomized controlled trial	Descriptive statistics, non-inferiority testing, repeated measures ANOVA.	Adults with PTSD drawn from the general clinical population	Adult sample, between the ages of 23 and 37 years.	N = 80 (EMDR = 40; CBT = 40). Sex not reported.	Inclusion: DSM-5 PTSD diagnosis, adults residing in Peshawar or surrounding areas Exclusion: patients under the age of 15 and those beyond the age of 60. The selected age range of 15 to 60 years was chosen to maintain consistency in data analysis. Patients who were unable to move their hands or eyes, or could not perform basic movements, were excluded, as eye and hand movements are essential duri…	EMDR and CBT	Both groups received full treatment protocols under trained therapists Number of sessions and content tailored to EMDR or CBT guidelines.	EMDR vs. CBT.	PTSD symptom severity (pre- and post-treatment, follow-up).	Clinician-Administered PTSD Scale for DSM-5 (CAPS-5).	Pre-treatment CAPS-5 scores: EMDR = 98.8; CBT = 100.5 Post-treatment CAPS-5 scores: EMDR = 30.2; CBT = 34.2 Both therapies significantly reduced PTSD symptoms EMDR was non-inferior and slightly more efficacious than CBT.	EMDR is an effective and potentially superior treatment to CBT for PTSD in Pakistan.	EMDR should be considered for wider adoption in Pakistan’s mental health care system Findings support EMDR as a viable option in low-resource, non-Western contexts.	No long-term follow-up reported; no data on comorbidities or functional outcomes; limited generalizability beyond urban Pakistani populations.	Not reported.
Study 14	Kitchiner, 2004. Psychological treatment of three urban firefighters with post-traumatic stress disorder using eye movement desensitisation reprocessing (EMDR) therapy. Complementary Therapies in Nursing & Midwifery	United Kingdom (South Wales)	Partnership between South Wales Fire Service and NHS traumatic stress clinic (Cardiff)	Case series (three case reports)	Narrative clinical reporting (qualitative); no standardized metrics or statistical analyses.	Urban firefighters with PTSD following traumatic work-related events	Age range = 42 - 46	N = 3 100% Male.	Inclusion: Firefighters diagnosed with PTSD by NHS traumatic stress service Exclusion: Not specified.	EMDR	Clients received EMDR from a nurse therapist trained in CBT and trauma therapy Specific number of sessions not stated; therapy was initiated promptly after referral.	None (individual case outcomes)	PTSD symptoms, work return status, psychological functioning	Clinical self-report measures, which highlights symptom reduction post-treatment, and during follow-up.	All three firefighters showed symptom reduction following EMDR Return to work was facilitated in at least one case Described as effective in accelerating recovery and enabling return to duty.	EMDR may be a beneficial treatment for occupational PTSD in emergency service workers.	NHS–emergency services partnerships can help reduce delays in care; early trauma-focused interventions may be highly beneficial.	Very small sample; no standardized outcome measures; no control group or blinding.	Not reported.
Study 15	Köhler et al., 2017 Effectiveness of Eye Movement Desensitization and Reprocessing in German Armed Forces Soldiers With Post-Traumatic Stress Disorder Under Routine Inpatient Care Conditions. Military Medicine	Germany	German Armed Forces Centre for Military Mental Health (CMMH), inpatient setting	Retrospective, quasi-experimental effectiveness study (pre-post with waitlist comparison)	Pre/post assessments; comparative statistics between EMDR and waitlist groups.	Active-duty German soldiers with PTSD following military deployment.	Mean = 32 years (Range = 20–56, SD = 7.95)	N = 96 8 Female, 88 Male.	Inclusion: Diagnosed PTSD (ICD-10 and DSM-IV criteria), military service Exclusion: Not clearly stated; naturalistic selection based on outpatient referral.	EMDR	Inpatient EMDR treatment delivered under standard military care conditions Included clinical diagnostics, psychometric testing, and full EMDR protocol	Waitlist control group (n = 18); assessments before and after waiting period	PTSD severity, depression, general psychiatric symptoms	Post-Traumatic Stress Diagnostic Scale (PDS), Beck Depression Inventory-II (BDI-II), Symptom Checklist-90-Revised (SCL-90-R, Global Severity Index)	PTSD symptoms (PDS): effect size d = 0.77 Depression (BDI-II): effect size d = 0.99 General psychiatric distress (SCL-90-R): effect size d = 0.53 Improvements in the EMDR group were statistically and clinically significant compared to controls	EMDR is effective for reducing PTSD, depression, and psychiatric distress in military personnel.	EMDR should be incorporated into routine military mental health care, but may need to be combined with other interventions to address comorbidities.	Small control group; some diagnostic comorbidities not assessed for all; limited randomization due to clinical setting.	Not reported.
Study 16	Krüger-Gottschalk et al., 2025. Effectiveness in routine care: trauma-focused treatment for PTSD. European Journal of Psychotraumatology	Germany	Routine outpatient care at two university-affiliated trauma clinics (Münster and Mannheim)	Phase-IV naturalistic effectiveness study (pre-post design)	Linear mixed-effects models; intent-to-treat and completer analyses	Adults with primary PTSD diagnosis; real-world clinical population with varied trauma histories and comorbidities.	Mean age = 35.8 years old (SD = 12.85),	N = 85 80% Female (n = 68), 20% Male (n = 17)	Inclusion: Adults with a PTSD diagnosis Exclusion: Current substance dependence, psychotic disorders, BMI < 17.5, acute suicidality	Trauma-focused Cognitive Behavioural Therapy (tf-CBT)	Phase-based tf-CBT: preparation, trauma-focused (imaginal exposure, cognitive restructuring, discrimination training), reclaim-your-life assignments, relapse prevention Delivered by trainee therapists under supervision	None (within-group pre-post comparison)	PTSD severity	Clinician-Administered PTSD Scale for DSM-5 (CAPS-5), PTSD Checklist for DSM-5 (PCL-5)	Large treatment effects: CAPS-5 ITT: d = 2.07; completers: d = 2.34; PCL-5 ITT: d = 2.02; completers: d = 2.15 Effects stable at 6- and 12-month follow-up 31.5% dropouts from study assessments; 14.1% dropped out of study but completed treatment	tf-CBT is highly effective and well-tolerated in routine care, even with complex clinical presentations.	Supports broader implementation of tf-CBT in real-world outpatient settings; treatment remains effective even with novice therapists.	Naturalistic design (no control group); generalizability limited to outpatient care in Germany; dropout rate.	Not reported.
Study 17	Lazrove et al., 1998. An open trial of EMDR as treatment for chronic PTSD. American Journal of Orthopsychiatry	United States (Yale Psychiatric Institute)	Outpatient clinic at Yale	Open-label pilot study (pre-post design, no control group)	Pre- and post-treatment assessments; statistical comparisons of symptom scores	Adults with chronic PTSD following civilian trauma (e.g. child’s death, assault, accidents)	Not numerically reported; adults (≥18 years)	N = 8 (7 completed treatment) 6 Females, 2 Males.	Inclusion: Age ≥18, English literacy, index trauma ≥3 months prior, DSM-III-R PTSD diagnosis Exclusion: Acute psychosis or mania, untreated severe major depression, dissociative disorders, acute suicidal ideation, severe personality disorder, unsafe to treat, severe vision issues	EMDR	Three 90-minute EMDR sessions delivered over three weeks Standard EMDR protocol using trauma image, negative/positive cognition, SUDS and VoC scales	None	PTSD symptoms and general pathology	Clinician-Administered PTSD Scale (CAPS), SCL-90-R, Impact of Event Scale (IES), Beck Depression Inventory (BDI), VoC and SUDS	All 7 completers no longer met PTSD criteria at 2-month follow-up, Significant reductions in symptom severity across multiple measures, No serious adverse events	Preliminary support for EMDR's effectiveness in treating chronic PTSD from civilian trauma	Encourages further investigation via controlled trials; highlights rapid symptom reduction	Small sample; no control group; selection bias; non-blinded raters	Supported by NIDA grant; authors affiliated with Yale School of Medicine.
Study 18	Melegkovits et al., 2022. The effectiveness of trauma-focused psychotherapy for complex post-traumatic stress disorder: A retrospective study. European Psychiatry	United Kingdom (London)	NHS outpatient Traumatic Stress Clinic (TSC)	Retrospective observational cohort study	Mixed-effects linear models; retrospective file review and clinician validation	Adults with ICD-11 complex PTSD (CPTSD), many with refugee/asylum-seeker backgrounds and developmental trauma	Aged between 25 and 63 years old [mean (SD) = 45.66 (9.19)]	N = 59 64% Female (n = 38), 36% Male (n = 21).	Inclusion: Adults meeting ICD-11 criteria for CPTSD (via clinician consensus, case notes, and self-report measures) Exclusion: Severe self-harm risk, active substance dependence, or not able to tolerate trauma-focused therapy	Trauma-Focused CBT (TF-CBT), Eye Movement Desensitization and Reprocessing (EMDR), or combined TF-CBT + EMDR	Phase-based care: Phase 1: Stabilization (psychoeducation, safety skills) Phase 2: Trauma-focused therapy (TF-CBT, EMDR, or combination) Phase 3 (reintegration) not formally studied	Within-subject comparison: Phase 2 treatment vs. Phase 1 (stabilization and waiting)	PTSD severity, depression, functional impairment, proxy CPTSD symptoms	PTSD Checklist for DSM-5 (PCL-5), Patient Health Questionnaire (PHQ-9), Work and Social Adjustment Scale (WSAS), Proxy measure for ICD-11 CPTSD based on ITQ-mapped items	No significant differences between treatment types (TF-CBT vs. EMDR vs. combined) Statistically significant reductions from Phase 1 to Phase 2: PTSD symptoms: p < .001 Depression: p < .001 Functional impairment: p = .028 CPTSD proxy score: p < .001	Trauma-focused psychotherapy (TF-P) is effective in reducing symptoms of CPTSD in a real-world clinical setting	Supports implementation of phased trauma-focused therapy for CPTSD in specialized services	No control group; sex/gender breakdown not provided; proxy measures used for CPTSD diagnosis	Not reported.
Study 19	Zepeda Méndez et al., 2018. A five-day inpatient EMDR treatment programme for PTSD: pilot study. European Journal of Psychotraumatology	The Netherlands	Inpatient trauma centre	Non-controlled pilot study (pre-post design)	Pre-post symptom comparison; reliable change index (RCI) used to assess clinical significance	Adults with PTSD; many with complex comorbidities and previous treatment failures	Mean Age = 44.20 (SD = 11.10)	N = 12 (11 completed treatment) 75% Male (n = 9), 25% Female (n = 3).	Inclusion: DSM-5 PTSD diagnosis (via CAPS-5); adults suitable for intensive trauma-focused treatment Exclusion: Not specifically reported	EMDR and trauma-informed yoga	5-day intensive inpatient programme Included multiple EMDR sessions and daily trauma-informed yoga Primary focus on rapid symptom reduction through immersion	None	PTSD symptom severity	PTSD Checklist for DSM-5 (PCL-5) at baseline (T1), day 5 (T2), and follow-up at day 21 (T3) Clinician-Administered PTSD Scale (CAPS-5) and MINI for diagnosis at baseline	Significant reduction in PTSD symptoms from T1 to T3 (Cohen’s d = 0.91) 9 of 11 completers showed reliable symptom improvement 2 participants no longer met PTSD criteria at follow-up No serious adverse events; 1 dropout after first day	Intensive 5-day EMDR inpatient programme is feasible, safe, and associated with rapid symptom improvement	Suggests potential for short-term, intensive EMDR-based inpatient care in highly symptomatic PTSD patients; further RCTs needed	Small sample; no control group; short follow-up period; unclear generalizability.	Not reported.
Study 20	Moghadam, Kazemi, & Taklavi, 2020. Comparing the effectiveness of eye movement desensitization reprocessing and cognitive behavioural therapy in reducing post-traumatic stress disorder. Health Psychology Report	Iran	Military health services (veteran population)	Randomized controlled trial	Pre- and post-treatment comparisons; ANCOVA used to assess group differences.	Iranian veterans of the Iran–Iraq war with PTSD	Not numerically reported; adult sample	N = 40 (randomized from 80 screened participants) Sex not reported.	Inclusion: Veterans scoring above the minimum PTSD threshold on the Mississippi PTSD Questionnaire Exclusion: Not specified	EMDR and CBT	Both EMDR and CBT groups received 8 individual sessions EMDR followed standard protocol; CBT included psychoeducation, exposure, and cognitive restructuring	Three-arm comparison: EMDR, CBT, and a no-treatment control group	PTSD symptom severity	Mississippi PTSD Questionnaire (self-report)	Both EMDR and CBT groups showed significant reduction in PTSD symptoms vs. control EMDR was more effective than CBT Control group showed no significant change.	Both EMDR and CBT are effective in reducing PTSD symptoms, with EMDR demonstrating superior outcomes in this sample.	EMDR should be considered a first-line treatment for PTSD among veterans; further research in diverse populations encouraged.	Small sample size; no long-term follow-up; lack of blinding.	Not reported.
Study 21	Mørkved & Thorp, 2018. The treatment of PTSD in an older adult Norwegian woman using narrative exposure therapy: a case report. European Journal of Psychotraumatology	Norway	Outpatient care at a district psychiatric centre	Case report	Clinical observation and qualitative follow-up.	70-year-old woman with PTSD due to multiple childhood and late-life traumas	70 years	N = 1 Female	Inclusion: PTSD diagnosis Exclusion: Not applicable (single case study).	Narrative Exposure Therapy (NET)	Manualized, short-term CBT intervention Included psychoeducation, lifeline exercise, imaginal exposure, and constructing a coherent trauma narrative Delivered in weekly outpatient sessions.	None.	PTSD and depressive symptoms.	The Norwegian versions of the following instruments: The Posttraumatic Symptom Scale Self-Report, The Beck Depression Inventory II, The Beck Anxiety Inventory.	Notable reduction in PTSD and depressive symptoms across therapy and at follow-up Improved emotional processing and coherence in life narrative.	NET appeared to be a feasible and effective approach for treating PTSD in older adults.	Suggests NET may be particularly suitable for older patients due to its structure and simplicity	Single case; no standardized measures reported; findings not generalizable.	Not reported.
Study 22	Motoziuk, Brown, & Zamorski, 2024. The Impact of Group Psychotherapy on the Mental Health of Servicemen with Post-Traumatic Stress Disorder International Journal of Statistics in Medical Research	Ukraine	Feofania Hospital and military institutions	Randomized controlled trial	Descriptive stats, paired t-tests, ANOVA, Mann–Whitney U test.	Ukrainian servicemen and veterans aged 25–50 with PTSD	Range = 25 - 50	N = 120 60 Female, 60 Male.	Inclusion: active duty military or veterans who had psychiatrist diagnosed PTSD based on prior clinical evaluation Exclusion: Not specified.	Group psychotherapy	Weekly 90-minute sessions for 8 weeks Focused on social interaction, emotional regulation, coping.	Control group received standard treatment or alternative therapy.	PTSD symptoms, quality of life.	PTSD Checklist (PCL-5), WHOQOL-BREF	Significant improvement in PTSD symptoms (PCL-5 from 42.5 to 31.2, p < .01) Quality of life indicators also improved.	Group psychotherapy is effective in improving PTSD symptoms and life quality in servicemen.	Recommends further implementation of group psychotherapy in military contexts.	Lack of long-term follow-up beyond 6 months; unclear blinding procedures.	Not reported.
Study 23	Mueser et al., 2008. A randomized controlled trial of cognitive-behavioural treatment of posttraumatic stress disorder in severe mental illness. Journal of Consulting and Clinical Psychology	United States (New Hampshire and Vermont)	Four publicly funded community mental health centres	Randomized controlled trial (single-blind)	Intent-to-treat; 3 follow-up points (post-treatment, 3-, and 6-month); mixed models; stratified randomization by diagnosis.	Adults with severe mental illness (e.g., schizophrenia, bipolar disorder, major depression) and comorbid PTSD	Mean age = 44.21 (SD = 10.64)	N = 108 23 Male, 91 Female.	Inclusion: DSM-IV diagnosis of severe mental illness (major depression, bipolar, schizophrenia spectrum), current PTSD (CAPS), ability to consent Exclusion: Suicide attempt or psychiatric hospitalization in past 3 months, current substance dependence	CBT (for PTSD).	12–16 individual sessions (weekly), delivered in outpatient community mental health settings Focused on psychoeducation, cognitive restructuring, and skill-building.	Treatment As Usual (TAU) – standard mental health services (no trauma-focused treatment)	PTSD symptoms and diagnosis, depression, anxiety, trauma-related cognitions, knowledge about PTSD, working alliance	Clinician-Administered PTSD Scale (CAPS), Structured Clinical Interview for DSM-IV (SCID), SCID-II (borderline personality disorder), Posttraumatic Cognitions Inventory (PTCI), Beck Depression Inventory (BDI), Brief Psychiatric Rating Scale (BPRS), Working Alliance Inventory	CBT group showed significantly greater improvements in PTSD severity, depression, anxiety, and trauma-related beliefs vs. TAU Effect sizes: PTSD d = 0.95; depression d = 0.97; anxiety d = 0.65 Homework completion predicted greater symptom reduction Working alliance with case manager improved more in CBT group	CBT for PTSD is effective and feasible for clients with severe mental illness, improving a broad range of symptoms and therapeutic alliance.	CBT should be made available for clients with severe mental illness and PTSD in routine community mental health care	No attention-control group; no medication tracking; limited urban generalizability; mixed diagnoses.	Funded by NIMH (Grant MH064662); no conflicts of interest declared
Study 24	Sandström et al., 2006. A pilot study of eye movement desensitisation and reprocessing treatment (EMDR) for post-traumatic stress after childbirth. Midwifery	Sweden	Aurora team (specialist perinatal counselling service), University Hospital in Umeå	Pilot study with pre-post and 1–3 year follow-up design	Quantitative (TES) + qualitative (interviews, therapist notes); no statistical testing due to small sample	Women diagnosed with PTSD following traumatic childbirth	Age Range = 24 - 31	N = 4 100% Female.	Inclusion: Women with PTSD after childbirth referred to the Aurora team Exclusion: Not specified; participation was voluntary and self-selected	EMDR	EMDR sessions (duration: 50–90 minutes each), number of sessions varied per participant Standard EMDR protocol targeting birth-related trauma Included bilateral stimulation, SUDs and VoC ratings, trauma narrative processing	None (single group, before–after design)	PTSD symptoms, long-term maintenance of treatment effects	Traumatic Event Scale (TES), based on DSM-IV PTSD criteria, Qualitative interviews and therapist notes	All four participants showed reduction in PTSD symptoms post-treatment At 1–3 year follow-up, 3 out of 4 maintained symptom improvements Most significant improvement seen in intrusive thoughts and avoidance behaviours	EMDR may be effective and sustainable in reducing PTSD symptoms following childbirth	EMDR could be considered for non-pregnant women severely traumatised by childbirth, though further research with larger samples is needed	Very small sample; no control group; selection bias; lack of standardized long-term outcome tools	Not reported.
Study 25	Schubert et al., 2016. The effectiveness of eye movement desensitization and reprocessing therapy to treat symptoms following trauma in Timor Leste. Journal of Traumatic Stress	Timor Leste	Community-based delivery in post-conflict, low-resource setting via NGOs.	Quasi-experimental, within-subject waitlist-controlled effectiveness trial	Pre-waitlist, post-treatment, and 3-month follow-up; within-subject comparisons; therapist-independent assessments	Timorese adults with trauma-related PTSD symptoms (war/conflict exposure)	Range = 18–57 years; Mean = 30.52 (SD = 11.29)	N = 21 (after exclusion of 5 from initial 28 recruited) 69.6% Female (n = 16), 30.4% Male (n = 7)	Inclusion: Adults (18–65), trauma ≥3 months ago, PTSD symptoms with HTQ score ≥2, some social support Exclusion: Blindness, serious eye conditions	EMDR	Average of 4.15 sessions (60–90 minutes each) over ~2 weeks Delivered with cultural and linguistic adaptation (via translator where needed)	Participants served as their own waitlist control (2-week stabilization period before treatment)	PTSD, depression, anxiety symptoms	Harvard Trauma Questionnaire (HTQ), Hopkins Symptom Checklist (HSCL), Subjective Units of Distress Scale (SUDS), vividness ratings	Significant reductions from pre- to post-treatment: PTSD (HTQ): d = 2.48, Depression (HSCL): d = 2.09, Anxiety (HSCL): d = 1.77 95.2% scored below PTSD cutoff post-treatment 85.7% had reliable PTSD symptom reduction post-treatment; 76.2% at 3-month follow-up No symptom change during the waitlist period.	EMDR is effective in reducing PTSD, depression, and anxiety in a cross-cultural, post-conflict setting.	EMDR can be feasibly adapted for use in low-resource, non-Western contexts; supports culturally sensitive trauma treatment.	Small sample; no long-term follow-up beyond 3 months; challenges with language and translation.	Supported by EMDR Research Foundation and Anxiety Disorders Foundation of Western Australia; no conflicts reported.
Study 26	Susanty et al., 2022. The Effectiveness of Eye Movement Desensitization for Post-traumatic Stress Disorder in Indonesia: A Randomized Controlled Trial. Frontiers in Psychology	Indonesia	Public psychological services in Jakarta, Bandung, and Cimahi	Randomized controlled trial	Repeated measures across 4 time points; linear mixed models in R	Adults diagnosed with PTSD	No specific details given. Retrieval Only Group: Mean age = 24:66 (SD = 5:51) EMD Group: Mean age = 26:15 (SD = 6:81)	N = 91 (EMD group = 47; Retrieval-only = 44). 8 Male, 83 Female.	Inclusion: Adults diagnosed with PTSD using SCID-5 Exclusion: Not reported	Eye Movement Desensitization (EMD – EMDR without eye movements)	EMD included clinical history, preparation, assessment, desensitization using eye movements, closure Retrieval-only group received same treatment without eye movements Delivered across several sessions with follow-up at 1 week, 1 month, and 3 months	Active control group (retrieval-only, no eye movements).	PTSD, depression, anxiety, and quality of life.	PTSD Checklist for DSM-5 (PCL-5), Hopkins Symptoms Checklist-25 (HSCL-25), WHO Quality of Life – BREF (WHOQoL–BREF)	Both groups showed improvements in PTSD, depression, and anxiety symptoms and quality of life over time No significant difference between EMD and retrieval-only group (all group x time interactions p > .005)	PTSD symptom reduction occurred in both groups, suggesting eye movements may not be a critical active component	More research needed on mechanisms of EMDR; both interventions show promise in low-resource settings.	Limited blinding; no standard EMDR group for full comparison.	Not reported.
Study 27	Tarquinio et al., 2012. Benefits of Eye Movement Desensitization and Reprocessing Psychotherapy in the Treatment of Female Victims of Intimate Partner Rape. Sexologies	France	Not reported.	Case series, mixed methods	Two types of assessment (quantitative and qualitative) were performed. All participants were administered a quantitative assessment using psychological scales. The participants also took part in two more qualitative interviews.	Women who experienced intimate partner rape.	Range = 25 - 45	N = 6 100% Female.	Inclusion criteria: To have been subjected to sexual assault by their intimate partner; To have filed a complaint with the police; To not have experienced any similar trauma previously or any event that might provoke any psychological reactions that resemble those being assessed in this study (PTSD, anxiety, depression). The goal was to ensure that the participants of the study had not been subje…	EMDR	Standard EMDR protocol over 2–7 sessions	None.	PTSD and trauma symptoms	Hospital Anxiety and Depression Scale and the Impact of Events Scale, as well as the Subjective Units of Disturbance Scale used in EMDR. Participants were also administered qualitative interviews before and after the treatment in order to assess the presence of PTSD symptoms according to the Diagnostic and Statistical Manual of Mental Disorders American Psychiatric Association (APA), 2004.	Clinically significant reductions in PTSD symptoms reported for all participants Noted increase in emotional stability and self-confidence.	EMDR is beneficial in reducing trauma symptoms among IPV survivors.	Calls for further controlled studies with standardized metrics.	Small sample.	Not reported.
Study 28	Turrini et al., 2021. A Network Meta-analysis of Psychosocial Interventions for Refugees and Asylum Seekers with PTSD. BMJ Global Health.	Multi-country (16 studies in high-income countries, 7 in low- and middle-income countries)	Varied — includes healthcare, community, social-care settings, refugee camps, and a place of worship.	Systematic review and network meta-analysis (NMA) of randomized controlled trials	Pairwise and network meta-analysis using a frequentist framework (Stata) SUCRA used to rank effectiveness Heterogeneity assessed with I² Cochrane RoB tool for quality; CINeMA for confidence ratings.	Adult refugees and asylum seekers with PTSD.	Mean age = 36.2 years (range across studies: 30.9–51.8).	N = 2308 (from 23 studies) 64% female on average; some studies women-only (range: 15%–100%).	Studies meeting the following criteria were included: (a) randomised controlled trials (RCTs); (b) including adult participants having an asylum seeker and/or a refugee status, as defined by UNHCR; (c) assessing the efficacy of a psychosocial intervention; (d) comparing psychosocial interventions with inactive interventions like treatment as usual (TAU, defined as any intervention that reflects t…	Various psychosocial interventions: CBT (with trauma focus) EMDR Narrative Exposure Therapy (NET) Supportive counselling Self-help plus Stress inoculation training Stabilisation therapy Stress management Trauma counselling	Interventions varied in length, content, and modality Delivered individually or in group formats Some studies included concurrent pharmacotherapy (11 of 23 studies)	Waitlist (WL), Treatment as Usual (TAU), or other active interventions.	Primary: PTSD symptoms Secondary: Depression, anxiety, functioning, quality of life, treatment acceptability (dropout rates)	CAPS, Harvard Trauma Questionnaire (HTQ), PTSD Checklist, IES-R, and other validated PTSD tools.	CBT (SMD = −1.41) and EMDR (SMD = −1.30) significantly reduced PTSD symptoms compared to WL CBT also superior to TAU (SMD = −1.51) No significant differences in dropout (acceptability) across interventions High heterogeneity, but no major incoherence in the network meta-analysis.	CBT with a trauma-focus and EMDR are the most effective psychosocial interventions for PTSD in asylum seekers and refugees.	These treatments should be made routinely available across settings regardless of income level. Guidelines and implementation plans should incorporate this evidence.	Limited direct comparisons, Heterogeneity and imprecision in some estimates, Some outcomes underreported (e.g., functioning, well-being), Some studies used concurrent medications, Most evidence is indirect.	Not reported.
Study 29	Wakusawa et al., 2023. Triadic Therapy Based on Somatic Eye Movement Desensitization and Reprocessing for Complex Posttraumatic Stress Disorder: A Pilot Randomized Controlled Study. Journal of EMDR Practice and Research	Japan	Outpatient psychiatry clinics	Pilot randomized controlled trial	Mixed-design ANOVA; post-hoc tests.	Adults diagnosed with complex PTSD (cPTSD)	Overall statistics not given. Treatment Group: Range =31–43 years; Mean Age = 38.5 years. Waiting Group: Range = 28–48 years; Mean age = 41.6 years.	N = 22 Treatment Group: 10 Females and 1 Male. Waiting Group: 10 Females and 1 Male.	Inclusion: Diagnosed with cPTSD Exclusion: Not reported.	Triadic therapy (Somatic EMDR, pharmacotherapy, Kampo [Medicine])	4–7 sessions of TSP-EMDR over 3 months Concurrent use of aripiprazole, lithium carbonate, ramelteon + Kampo herbal formula	Waiting Group.	PTSD (IES-R), depression (BDI-II), global functioning (GAF)	IES-R, BDI-II, GAF	Statistically significant reductions in PTSD, depression symptoms, and improved functioning Greater improvements in treatment group vs. waitlist. TSP is a safe treatment procedure in terms of titration, cost-effectiveness, and time-effectiveness. It could also treat multiple difficulties in patients with cPTSD from medical problems to socioeconomic problems.	TSP-EMDR shows promise for complex PTSD, especially with somatic and culturally aligned elements.	Suggests integration of Kampo and simplified EMDR for resistant trauma cases.	Small sample; some deviation from standard EMDR; no blinding.	Not reported.
Study 30	Van Woudenberg et al., 2018. Effectiveness of an intensive treatment programme combining prolonged exposure and eye movement desensitization and reprocessing for severe post-traumatic stress disorder. European Journal of Psychotraumatology	The Netherlands	Inpatient trauma treatment centre (PSYTREC)	Naturalistic clinical cohort study (pre-post with follow-up)	Intent-to-treat and completer analysis; longitudinal symptom tracking	Adults with severe PTSD, most with complex trauma and multiple comorbidities	Mean age = 38.3 years (SD = 11.69); Range not specified	N = 347 70% Female (n = 243), 30% Male (n = 104)	Inclusion: Diagnosed with PTSD; multiple traumatic events Exclusion: Not explicitly reported, but suicidal ideation was present in 73.9% of the sample	Prolonged Exposure (PE) and EMDR	8-day intensive programme: 2 therapy sessions per day (total of 16), physical activity, and psychoeducation Delivered in highly structured inpatient setting	None (single-group design)	PTSD symptom severity	Clinician-Administered PTSD Scale (CAPS), PTSD Symptom Scale – Self Report (PSS-SR), Impact of Event Scale (IES)	Significant symptom reduction: CAPS (ITT sample) Cohen’s d = 1.64 82.9% showed clinically meaningful response; 54.9% no longer met PTSD diagnostic criteria post-treatment Low dropout rate: 2.3% Gains maintained at 6-month follow-up (n = 109)	Intensive PE + EMDR programme is highly effective and well tolerated for severe PTSD	Supports the viability of brief, intensive trauma therapy models in clinical practice.	No control group; self-selection bias possible; partial follow-up data.	Not reported.
Study 31	Yu et al., 2022. Cognitive-Behavioural Therapy (CBT) is applied in post-traumatic stress disorder (PTSD) of Chinese Shidu parents who lost their only child. Security and Communication Networks	China (Wuhan)	Community-based intervention (family activity centre)	Qualitative phenomenological study with pre-post symptom assessment	Semi-structured interviews; Interpretative Phenomenological Analysis (IPA); pre-post symptom measurement	“Shidu” parents - Chinese individuals who lost their only child	Over 50 years old.	N = 46 21 Male, 25 Female.	Inclusion: Shidu parents with PTSD (PCL-5 ≥ 33), good mental and communicative ability Exclusion: Not explicitly stated	CBT	Combined group and individual CBT-based psychological intervention Included health education, cognitive restructuring, emotional expression, and social reintegration techniques Program developed and led by trained psychologists and social volunteers	None.	PTSD symptom severity.	PTSD Checklist for DSM-5 (PCL-5)	Participants’ PTSD symptoms significantly reduced post-intervention Some no longer met the PTSD diagnostic threshold (PCL-5 < 33) Participants reported increased social engagement, emotional healing, and a renewed sense of purpose.	CBT is effective in reducing PTSD symptoms among Shidu parents and helps improve quality of life and emotional resilience.	Highlights importance of tailored grief and trauma support for bereaved parents in cultural contexts like China.	No control group; no long-term follow-up; self-selection bias.	Not reported.
Study 32	Zinfandel & Svensson, 2024. Fostering trust – a qualitative outcome study of psychodynamic group and individual psychotherapy for refugees with PTSD. European Journal of Psychotraumatology	Sweden	Outpatient psychotherapy services (Lund University)	Qualitative outcome study (grounded theory approach)	Grounded theory; interviews conducted post-treatment, analysed for thematic content	Refugees and asylum seekers with PTSD	Overall statistics not given. PDT Group: Mean age = 51, Range = 24-55). PAGT Group: Mean age = 50, Range = 47–71.	N = 11 (11 withdrew). PDT Group: 3 Female, 2 Male. PAGT Group: 3 Female, 2 Male.	Inclusion: Former patients diagnosed with PTSD who completed either psychodynamic group therapy (PAGT) or individual psychodynamic therapy (PDT) Exclusion: Not specified	Psychodynamic Group Therapy (PAGT) and Individual Psychodynamic Therapy (PDT)	Treatment focused on trauma processing, emotional containment, and relationship building Culturally adapted psychodynamic techniques used in both modalities.	Not a comparative trial, but thematic differences between group and individual therapy explored.	Subjective experiences of therapeutic change and recovery.	Semi-structured interviews analysed using grounded theory.	Two core themes emerged: PDT (individual): “Being reborn” – profound intrapersonal transformation, sustained symptom relief PAGT (group): “Building a home” – social bonding, belonging, and shared support led to temporary symptom relief Trust and emotional safety were central to recovery in both modalities.	Both individual and group psychodynamic therapies were experienced as beneficial, though in different ways.	Emphasizes the need for personalized, trust-based trauma interventions for refugees.	Small sample; retrospective self-report; no standardized symptom scales used.	Not reported.
Study 33	Lian et al., 2024. The development and the effectiveness of schema therapy on Malaysian female young adults who experienced continuous trauma and post-traumatic stress disorder	Malaysia	Not reported.	Mixed-methods study with a randomized controlled trial and qualitative interviews	Semi structured interviews, thematic analysis, and non-parametric tests such as the Friedman test and the Mann-Whitney U test.	Malaysian female young adults who experienced continuous trauma and post-traumatic stress disorder	Aged 26–35	N=30 100% female	Inclusion criteria: Young adulthood, aged 18 to 35 years old Female Malaysian Experienced continuous/repeated trauma. The participant would self-report the type of traumatic experience in their inclusion and screening test. Individuals must be eligible for a provisional PTSD diagnosis by fulfilling the PTSD Checklist for DSM-5 (PCL-5). Exclusion criteria: Individuals who were receiving psychiatri…	Schema therapy or Tf-CBT	16 sessions and lasted for about four months (one session per week). Schema therapy is an integrative psychotherapy which combines different aspects of cognitive-behavioural, experiential, interpersonal and psychoanalytic therapies. Tf-CBT is a version of CBT that works specifically on PTSD symptoms, such as replacing maladaptive trauma-related cognitions and trauma-related behaviours with more a…	Schema therapy vs. Tf-CBT	The effectiveness of schema therapy as compared with Tf-CBT	The PTSD checklist for DSM-5 Semi-structured interviewing questions	The study found that schema therapy significantly reduced PTSD symptoms more effectively than Trauma-Focused Cognitive Behavioral Therapy (Tf-CBT) in both short-term and long-term assessments, with its therapeutic benefits maintained over a three-month follow-up period.	Schema therapy is used less frequently than CBT, which may be a missed opportunity. Culturally adapting therapeutic approaches can enhance outcomes and improve access to care.	Reccomends incorporating schema therapy into Malaysia's Clinical Practice Guidelines for trauma interventions, as it offers a culturally compatible and effective option, especially for individuals experiencing repeated and continuous trauma. ​ It emphasises the need for diverse psychotherapies tailored to different trauma populations and encourages further development of innovative psychotherapeu…	Participants were mostly college-educated, single Chinese women with histories of repeated trauma, which may limit generalizability across education levels, ethnic groups, relationship statuses, genders, and trauma types.	Not reported.
